# Supplementary material for: Digital Health Training Programs for Medical Students: Scoping Review
Source: JMIR Med Educ. 2021 Jul 21;7(3):e28275. doi: 10.2196/28275 (PMC8339984; doi:10.2196/28275)
Supplement: Multimedia Appendix 3 [file mededu_v7i3e28275_app3.xlsx]

## Sheet: Curriculum 
Study id (first author and year of publication)	Year of study	Title of the article	Journal/source	Study design/type of study	Population, if applicable	Digital health category (e.g. telemedicine, mhealth, EHR, etc.)	Details about medical informatic course (for reference purpose)	Country, if applicable	Low and Middle Income Country or High Income Country	WHO region, if applicable	Objectives	Prevalence of universities/institutions offering programs in ehealth (geographic comparisons)	Focus on ehealth courses/content within the overall curriculum (could be a proportion, number of courses, etc.)	Focus on ehealth courses/content within the overall curriculum, curriculum structure (number of courses per year, no. of electives versus core courses, duration)	Course developer -name of the medical school/university where the course was developed, people involved	Course development process - any process outlined/steps followed (for e.g. expert consultation, piloting a course, analysing current literature)	Learning objectives (list of learning objectives, preferred learning objectives)	Learning objectives - how were they developed?	Course format (integrated in the medical curriculum or standalone; core or elective)	Elective or Mandatory	Standalone or integrated into medical curriculum.	Modality (offline course, online course, blended course)	Learning theories used (e.g. constructivism)	Course content (topics covered/syllabus)	Specific methods used for delivery of topics/course activities	Profile of the trainer/description of the training platform	Required skillsets/training of the trainers	Assignments/class activities included in the curriculum	Assessment used in the course/curriculum	Assessment method (online/web or paper/in-person)	Learning outcomes	Course evaluation (e.g. piloting the course, participant's perceptions of the course, experiences, satisfaction, etc.)	Use of an existing framework on digital health competency- name of the framework and any description avaiable	Development of a new framework - name of the framework and any description avaiable (this could be a digital competency/DHC framework; course/curricula framework; medical education framework)	Adaptation of the course/curriculum to a specific context	Challenges related to ehealth curriculum development and implementation & any solutions proposed/used	Experiences/learnings from course development	Summary/extraction from editorials/commentaries	Notes/additional information	Broad category assigned

## Sheet: World Bank - LMIC
WORLD BANK LOW AND MIDDLE INCOME ECONOMIES
Low-income economies ($1,035 or less)
Afghanistan	Gambia, The	Myanmar
Bangladesh	Guinea	Nepal
Benin	Guinea-Bisau	Niger
Burkina Faso	Haiti	Rwanda
Burundi	Kenya	Sierra Leone
Cambodia	Korea, Dem Rep.	Somalia
Central African Republic	Kyrgyz Republic	South Sudan
Chad	Liberia	Tajikistan
Comoros	Madagascar	Tanzania
Congo, Dem. Rep	Malawi	Togo
Eritrea	Mali	Uganda
Ethiopia	Mozambique	Zimbabwe
48
Lower-middle-income economies ($1,036 to $4,085)
Armenia	India	Samoa
Bhutan	Kiribati	São Tomé and Principe
Bolivia	Kosovo	Senegal
Cameroon	Lao PDR	Solomon Islands
Cape Verde	Lesotho	Sri Lanka
Congo, Rep.	Mauritania	Sudan
Côte d'Ivoire	Micronesia, Fed. Sts.	Swaziland
Djibouti	Moldova	Syrian Arab Republic
Egypt, Arab Rep.	Mongolia	Timor-Leste
El Salvador	Morocco	Ukraine
Georgia	Nicaragua	Uzbekistan
Ghana	Nigeria	Vanuatu
Guatemala	Pakistan	Vietnam
Guyana	Papua New Guinea	West Bank and Gaza
Honduras	Paraguay	Yemen, Rep.
Indonesia	Philippines	Zambia
55
Upper-middle-income economies ($4,086 to $12,615)
Angola	Fiji	Palau
Albania	Gabon	Panama
Algeria	Grenada	Peru
American Samoa	Hungary	Romania
Argentina	Iran, Islamic Rep.	Serbia
Azerbaijan	Iraq	Seychelles
Belarus	Jamaica	South Africa
Belize	Jordan	St. Lucia
Bosnia and Herzegovina	Kazakhstan	St. Vincent and the Grenadines
Botswana	Lebanon	Suriname
Brazil	Libya	Thailand
Bulgaria	Macedonia, FYR	Tonga
China	Malaysia	Tunisia
Colombia	Maldives	Turkey
Costa Rica	Marshall Islands	Turkmenistan
Cuba	Mauritius	Tuvalu
Dominica	Mexico	Venezuela, RB
Dominican Republic	Montenegro
Ecuador	Namibia

## Sheet: World Bank - HI
WORLD BANK HIGH INCOME ECONOMIES
High-income economies ($12,616 or more)
Andorra	French Polynesia	Norway
Antigua and Barbuda	Germany	Oman
Aruba	Greece	Poland
Australia	Greenland	Portugal
Austria	Guam	Puerto Rico
Bahamas, The	Hong Kong SAR, China	Qatar
Bahrain	Iceland	Russian Federation
Barbados	Ireland	San Marino
Belgium	Isle of Man	Saudi Arabia
Bermuda	Israel	Singapore
Brunei Darussalam	Italy	Sint Maarten
Canada	Japan	Slovak Republic
Cayman Islands	Korea, Rep.	Slovenia
Channel Islands	Kuwait	Spain
Chile	Latvia	St. Kitts and Nevis
Croatia	Liechtenstein	St. Martin
Curaçao	Lithuania	Sweden
Cyprus	Luxembourg	Switzerland
Czech Republic	Macao SAR, China	Trinidad and Tobago
Denmark	Malta	Turks and Caicos Islands
Estonia	Monaco	United Arab Emirates
Equatorial Guinea	Netherlands	United Kingdom
Faeroe Islands	New Caledonia	United States
Finland	New Zealand	Uruguay
France	Northern Mariana Islands	Virgin Islands (U.S.)

## Sheet: World Bank Regions - only HI
WORLD BANK REGIONS
East Asia and Pacific
American Samoa	Malaysia	Samoa
Cambodia	Marshall Islands	Solomon Islands
China	Micronesia, Fed. Sts	Thailand
Fiji	Mongolia	Timor-Leste
Indonesia	Myanmar	Tuvalu
Kiribati	Palau	Tonga
Korea, Dem. Rep.	Papua New Guinea	Vanuatu
Lao PDR	Philippines	Vietnam
Europe and Central Asia
Albania	Hungary	Romania
Armenia	Kazakhstan	Serbia
Azerbaijan	Kosovo	Tajikistan
Belarus	Kyrgyz Republic	Turkey
Bosnia and Herzegovina	Macedonia, FYR	Turkmenistan
Bulgaria	Moldova	Ukraine
Georgia	Montenegro	Uzbekistan
Latin America and the Caribbean
Argentina	Ecuador	Nicaragua
Belize	El Salvador	Panama
Bolivia	Grenada	Paraguay
Brazil	Guatemala	Peru
Colombia	Guyana	St. Lucia
Costa Rica	Haiti	St. Vincent and the Grenadines
Cuba	Honduras	Suriname
Dominica	Jamaica	Venezuela, RB
Dominican Republic	Mexico
Middle East and North Africa
Algeria	Jordan	Tunisia
Djibouti	Lebanon	West Bank and Gaza
Egypt, Arab Rep.	Libya	Yemen, Rep.
Iran, Islamic Rep.	Morocco
Iraq	Syrian Arab Republic
South Asia
Afghanistan	India	Pakistan
Bangladesh	Maldives	Sri Lanka
Bhutan	Nepal
Sub-Saharan Africa
Angola	Gambia, The	Rwanda
Benin	Ghana	São Tomé and Principe
Botswana	Guinea	Senegal
Burkina Faso	Guinea-Bissau	Seychelles
Burundi	Kenya	Sierra Leone
Cameroon	Lesotho	Somalia
Cape Verde	Liberia	South Africa
Central African Republic	Madagascar	South Sudan
Chad	Malawi	Sudan
Comoros	Mali	Swaziland
Congo, Dem. Rep.	Mauritania	Tanzania
Congo, Rep	Mauritius	Togo
Côte d'Ivoire	Mozambique	Uganda
Eritrea	Namibia	Zambia
Ethiopia	Niger	Zimbabwe
Gabon	Nigeria
